# Supplementary material for: Identification of Human Dihydroorotate Dehydrogenase Inhibitor by a Pharmacophore-Based Virtual Screening Study
Source: Molecules. 2022 Jun 7;27(12):3660. doi: 10.3390/molecules27123660 (PMC9228440; doi:10.3390/molecules27123660)
Supplement: Supplementary file 1 [file molecules-27-03660-s001.zip]

Archive with 1 entries (1 files):
- molecules-1742366-supplementary.pdf
